# Supplementary material for: Vertical Inheritance Facilitates Interspecies Diversification in Biosynthetic Gene Clusters and Specialized Metabolites
Source: mBio. 2021 Nov 23;12(6):e02700-21. doi: 10.1128/mBio.02700-21 (PMC8609351; doi:10.1128/mBio.02700-21)
Supplement: TABLE S1 [file mbio.02700-21-st001.xlsx]

## Sheet: Sheet1
Strain ID	Species	Metadata					Genome Stats				BGC Stats
		NCBI Taxon ID	Isolation Source	Location	Latitude-Longitude	Collection Year	Number of Contigs	Genome Length (bp)	Number of CDS	%GC	Number of BGC Fragments	Percent (%) of Genome for BGCs
CNB458	arenicola	1136425	Marine Sediment	Bahamas	26.626167, -77.919833	1989	132	5704144	5173	69	27	0.174474
CNB527	arenicola	1137250	Marine Sediment	Bahamas	22.350000, -74.016667	1989	120	5981449	5360	69	32	0.194037
CNH643	arenicola	1408326	Marine Sediment	Bahamas	NA	1999	85	5610201	5004	69	27	0.179491
CNH646	arenicola	1136427	Marine Sediment	Bahamas	26.600000, -77.883333	1999	58	5400492	4789	69	26	0.18611
CNH713	arenicola	1408327	Marine Sediment	Red Sea	NA	2000	43	5505299	4860	69	25	0.192738
CNH718	arenicola	1408328	Marine Sediment	Red Sea	27.566667, 33.930000	2000	54	5449370	4770	69	27	0.192257
CNH877	arenicola	1169176	Marine Sediment	Bahamas	24.018883, -74.544483	2000	93	5795920	5197	69	30	0.187403
CNH905	arenicola	1137251	Marine Sediment	Bahamas	24.018883, -74.544483	2000	105	5667031	5048	69	29	0.190381
CNH941	arenicola	1137252	Marine Sediment	Sea of Cortez	NA	2000	73	5761497	5218	69	29	0.192825
CNH962	arenicola	1169175	Marine Sediment	Sea of Cortez	NA	2000	87	5434989	4853	69	27	0.168169
CNH963	arenicola	1288085	Marine Sediment	Sea of Cortez	NA	2000	105	5440051	4869	69	27	0.169807
CNH964	arenicola	1136430	Marine Sediment	Sea of Cortez	NA	2000	70	5912993	5311	69	31	0.211394
CNH996	arenicola	168697	Marine Sediment	Sea of Cortez	24.824833, -110.586000	2001	151	5857846	5292	69	32	0.181542
CNH996B	arenicola	1408330	Marine Sediment	Sea of Cortez	24.824833, -110.586000	2001	155	5939586	5367	69	33	0.178407
CNP105	arenicola	1169174	Marine Sediment	Sea of Cortez	24.856167, -110.588667	2001	69	5919675	5355	69	29	0.206483
CNP193	arenicola	1169170	Marine Sediment	Sea of Cortez	24.428500, -110.425333	2001	79	5766351	5223	69	29	0.194366
CNQ748	arenicola	1144929	Marine Sediment	Guam	13.365000, 144.646667	2002	90	5821375	5053	69	29	0.198425
CNQ884	arenicola	1408331	Marine Sediment	Guam	13.292417, 144.646550	2002	106	5838486	5153	69	31	0.191284
CNR107	arenicola	1169167	Marine Sediment	Guam	13.306033, 144.650433	2002	48	5767406	5090	69	28	0.197597
CNR425	arenicola	1298919	Marine Sediment	Guam	13.279567, 144.653750	2002	70	5705881	5072	69	29	0.191683
CNR921	arenicola	1136429	Marine Sediment	Palau	7.160583, 134.368783	2004	47	5458536	4875	69	25	0.185331
CNS051	arenicola	1169178	Marine Sediment	Palau	7.151500, 134.355667	2004	93	5853040	5169	69	29	0.17721
CNS205	arenicola	391037	Marine Sediment	Palau	7.108333, 134.253333	2004	1	5786361	5070	69	27	0.213846
CNS243	arenicola	1288087	Marine Sediment	Palau	7.295067, 134.515833	2004	70	5761551	5015	69	32	0.20964
CNS296	arenicola	1408332	Marine Sediment	Palau	7.170250, 134.352750	2004	47	5797291	5134	69	29	0.210598
CNS299	arenicola	1288086	Marine Sediment	Palau	7.240517, 134.380917	2004	63	5746562	5067	69	32	0.207409
CNS325	arenicola	1408333	Marine Sediment	Palau	7.326500, 134.436917	2004	59	5577349	4949	69	28	0.206472
CNS342	arenicola	1408334	Marine Sediment	Fiji	NA	2004	77	5586402	4951	69	27	0.185548
CNS673	arenicola	1144930	Marine Sediment	Fiji	-18.761117, 178.563817	2006	83	5875699	5262	69	27	0.175446
CNS744	arenicola	1169168	Marine Sediment	Fiji	-18.755700, 178.523750	2006	89	5741573	5133	69	29	0.207828
CNS820	arenicola	1408335	Marine Sediment	Fiji	-18.713433, 178.490633	2006	66	5606043	4966	69	30	0.205907
CNS848	arenicola	1408351	Marine Sediment	Fiji	-18.406233, 178.164250	2006	84	6036042	5374	69	31	0.207082
CNT005	arenicola	1137255	Marine Sediment	Fiji	-18.780217, 178.550317	2006	67	5769669	5074	69	30	0.210347
CNT798	arenicola	1137256	Marine Sediment	Hawaii	20.634767, -156.493767	2008	66	5657349	5034	69	30	0.194385
CNT799	arenicola	1169172	Marine Sediment	Hawaii	20.634767, -156.493767	2008	58	5621489	4969	69	29	0.197726
CNT800	arenicola	1137253	Marine Sediment	Hawaii	20.634767, -156.493767	2008	51	5526283	4885	69	30	0.19769
CNT849	arenicola	1137264	Marine Sediment	Hawaii	20.634767, -156.493767	2008	51	5720436	5109	69	29	0.19232
CNT850	arenicola	1136428	Marine Sediment	Hawaii	20.634767, -156.493767	2008	67	5621922	4976	69	28	0.191171
CNT857	arenicola	1137254	Marine Sediment	Hawaii	20.639636, -156.450408	2008	92	5712025	5119	69	30	0.194032
CNT859	arenicola	1169163	Marine Sediment	Hawaii	20.639636, -156.450408	2008	74	5822487	5210	69	29	0.187042
CNX481	arenicola	1169169	Marine Sediment	Palmyra	5.869633, 162.077450	2009	73	5570975	4974	69	27	0.190953
CNX482	arenicola	1136426	Marine Sediment	Palmyra	5.892417, 162.076817	2009	89	5711575	5119	69	28	0.186423
CNX508	arenicola	1137257	Marine Sediment	Palmyra	5.870550, 162.124850	2009	96	5632853	5014	69	26	0.190231
CNX814	arenicola	1169171	Marine Sediment	Palmyra	5.869633, 162.077450	2009	65	5688460	5081	69	28	0.194842
CNX891	arenicola	1137258	Marine Sediment	Palmyra	5.869633, 162.077450	2009	92	5731186	5128	69	27	0.203203
CNY011	arenicola	1169162	Marine Sediment	Bahamas	26.563967, -77.890600	2010	82	5722126	5089	69	28	0.189885
CNY230	arenicola	1408336	Sponge	Fiji	NA	2011	95	6066259	5433	69	33	0.202917
CNY231	arenicola	1169179	Marine Sediment	Fiji	-17.657700, 178.843467	2007	69	5832889	5151	69	28	0.19782
CNY234	arenicola	1169165	Sponge	Fiji	NA	2011	51	5569418	4928	69	28	0.1919
CNY237	arenicola	1169185	Marine Sediment	Fiji	-17.273367, 177.100867	2008	67	5713643	5140	69	27	0.190271
CNY244	arenicola	1408337	Marine Sediment	Fiji	-16.671833, -179.870833	2009	41	5497013	4863	69	28	0.197197
CNY256	arenicola	1169166	Sponge	Fiji	NA	2011	79	5781119	5169	69	26	0.179351
CNY260	arenicola	1169177	Marine Sediment	Fiji	-17.996300, 179.188067	2007	63	5775769	5153	69	29	0.197715
CNY280	arenicola	1169173	Marine Sediment	Fiji	-18.019483, 179.235633	2007	89	6066372	5445	69	30	0.210244
CNY282	arenicola	1169164	Sponge	Fiji	NA	2011	67	5755139	5137	69	27	0.186432
CNY486	arenicola	1408340	Marine Sediment	Puerto Vallarta	20.544783, -105.289667	2011	113	5680170	5112	69	31	0.174584
CNY679	arenicola	1408342	Marine Sediment	Yucatan	24.669417, -82.908483	2012	76	5760922	5180	69	26	0.177423
CNY685	arenicola	1408343	Marine Sediment	Yucatan	18.406217, -87.412517	2012	192	6269423	5796	69	35	0.182173
CNY690	arenicola	1408344	Marine Sediment	Yucatan	18.564333, -87.421250	2012	155	5877395	5346	69	27	0.174193
CNY694	arenicola	1408345	Marine Sediment	Yucatan	20.324650, -87.027117	2012	109	5792452	5245	69	30	0.186998
DSM45545	arenicola	999546	Marine Sediment	Fiji	-18.761117, 178.563817	2006	1	5867409	5156	69	26	0.224975
CNY202	cortesiana	1305843	Marine Sediment	Sea of Cortez	25.950322, -111.306283	2008	204	5183058	4815	69	23	0.13288
CNR942	fenicalii	1169187	Marine Sediment	Palau	7.266667, 134.466667	2004	52	5473304	4963	69	24	0.205407
CNT569	fenicalii	1137263	Marine Sediment	Fiji	-18.254333, 178.085000	2008	39	5234686	4732	69	22	0.204083
CNY666	goodfellowii	1408341	Marine Sediment	Madeira Islands	32.648350, -16.822750	2012	106	5726457	5204	70	27	0.185151
CNS237	mooreana	1288089	Marine Sediment	Palau	7.355200, 134.440150	2004	67	5243134	4735	69	23	0.17892
CNY646	mooreana	1408356	Sponge	Red Sea	NA	2006	73	5210670	4772	69	25	0.178504
DSM45549	mooreana	999545	Marine Sediment	Fiji	-18.421683, 178.140883	2006	3	5198196	4883	69	15	0.123233
CNS860	oceanensis	1169186	Marine Sediment	Fiji	-18.713433, 178.490633	2006	62	5357469	4918	69	22	0.160332
CNS996	oceanensis	1169289	Marine Sediment	Fiji	-18.761117, 178.563817	2006	113	5661283	5174	69	27	0.18314
CNT029	oceanensis	1136418	Marine Sediment	Fiji	-18.410433, 178.158233	2006	37	5236748	4743	69	19	0.135334
CNT045	oceanensis	1169190	Marine Sediment	Fiji	-18.761117, 178.563817	2006	80	5771968	5270	69	28	0.185937
CNT124	oceanensis	1169188	Marine Sediment	Fiji	-18.780217, 178.550317	2006	47	5164130	4691	69	20	0.174505
CNT403	oceanensis	1408353	Marine Sediment	Fiji	-16.947117, 177.400333	2008	100	5394694	4940	69	23	0.161857
CNT584	oceanensis	1169191	Marine Sediment	Fiji	-18.254333, 178.085000	2008	79	5217717	4782	69	23	0.173995
CNT854	oceanensis	1137265	Marine Sediment	Hawaii	20.637115, -156.450245	2008	104	5315422	4874	69	20	0.142081
CNY673	oceanensis	1408357	Marine Sediment	Madeira Islands	33.052583, -16.278333	2012	198	5799079	5321	69	22	0.135473
CNY703	oceanensis	1408346	Marine Sediment	Madeira Islands	32.536550, -16.532850	2012	135	5393461	4960	69	17	0.1223
DSM45543	oceanensis	999542	Marine Sediment	Fiji	-18.399100, 178.034767	2006	1	5458289	5010	69	25	0.186518
DSM45547	oceanensis	1050199	Marine Sediment	Fiji	-18.761117, 178.563817	2006	2	5447211	4864	69	22	0.197305
CNH732	pacifica	1408347	Marine Sediment	Red Sea	24.375833, 35.383833	2000	68	5188493	4684	69	21	0.179482
CNQ768	pacifica	1169193	Marine Sediment	Guam	13.518317, 144.790667	2002	91	5480836	4981	69	24	0.17889
CNR114	pacifica	1137260	Marine Sediment	Guam	13.286817, 144.649050	2002	99	5866896	5371	69	23	0.155594
CNR510	pacifica	1408348	Marine Sediment	Guam	13.253171, 144.658865	2002	104	5715131	5249	69	26	0.166424
CNR894	pacifica	1137261	Marine Sediment	Palau	7.298233, 134.504200	2004	115	5518023	5001	69	22	0.167387
CNR909	pacifica	1408349	Marine Sediment	Palau	7.298233, 134.504200	2004	112	5455852	4958	69	26	0.178816
CNS103	pacifica	1137262	Marine Sediment	Palau	7.301317, 134.224150	2004	122	5584369	5091	69	23	0.155255
CNT001	pacifica	1136416	Marine Sediment	Fiji	-18.743367, 178.541700	2006	82	5492313	4961	69	25	0.169054
CNT003	pacifica	1136417	Marine Sediment	Fiji	-18.773783, 178.546400	2006	136	5469257	4933	69	28	0.167018
CNT084	pacifica	1136419	Marine Sediment	Fiji	-18.406000, 178.018150	2006	138	5471270	5108	69	28	0.145672
CNT131	pacifica	1136420	Marine Sediment	Fiji	-18.713433, 178.490633	2006	113	5527068	4909	69	29	0.191608
CNT133	pacifica	1408352	Marine Sediment	Fiji	-18.713433, 178.490633	2006	126	5553074	5152	69	28	0.143322
CNT603	pacifica	1136424	Marine Sediment	Fiji	-18.254333, 178.085000	2008	77	5395536	4866	69	22	0.176314
CNT609	pacifica	1169184	Marine Sediment	Fiji	-17.259850, 177.107967	2008	95	5328928	4967	69	26	0.143844
CNT796	pacifica	1206102	Marine Sediment	Hawaii	20.634767, -156.493767	2008	99	5073739	4616	69	22	0.165087
CNT851	pacifica	1169180	Marine Sediment	Hawaii	20.634767, -156.493767	2008	100	5263032	4798	69	24	0.162237
CNT855	pacifica	1137266	Marine Sediment	Hawaii	20.634767, -156.493767	2008	85	5208629	4694	69	22	0.154444
CNY239	pacifica	1288090	Marine Sediment	Fiji	-17.738500, -179.342167	2008	88	5368602	4823	69	25	0.169288
CNY330	pacifica	1169192	Marine Sediment	Sea of Cortez	28.989950, -113.398717	2008	138	5498479	4982	69	25	0.169872
CNY331	pacifica	1169181	Marine Sediment	Sea of Cortez	28.953183, -113.430867	2008	170	5740370	5184	69	28	0.179828
CNY363	pacifica	1408354	Marine Sediment	Sea of Cortez	28.953183, -113.430867	2008	211	5879613	5328	69	29	0.17352
CNY498	pacifica	1408355	Marine Sediment	Puerto Vallarta	20.701650, -105.564800	2011	74	5455855	4949	69	22	0.175954
DSM45544	pacifica	999543	Marine Sediment	Fiji	-18.723567, 178.490383	2006	4	5464752	4926	69	22	0.222545
CNB440	tropica	369723	Marine Sediment	Bahamas	25.405212, -77.881818	1989	1	5183331	4662	69	17	0.181701
CNB476	tropica	1137247	Marine Sediment	Bahamas	26.466700, -77.083300	1989	100	5239804	4766	69	16	0.149638
CNB536	tropica	1136431	Marine Sediment	Bahamas	22.350000, -74.016700	1989	122	5552560	5101	69	25	0.159627
CNH898	tropica	1137248	Marine Sediment	Bahamas	24.544883, -75.928733	2000	114	5532979	5054	69	27	0.183929
CNR699	tropica	1169198	Marine Sediment	Bahamas	26.558783, -77.884933	2003	124	5608799	5097	69	21	0.162487
CNS197	tropica	1137249	Marine Sediment	Bahamas	26.571467, -77.886783	2004	75	5236719	4767	69	19	0.16286
CNS416	tropica	1169195	Marine Sediment	Bahamas	25.827633, -77.880833	2004	95	5180643	4704	69	18	0.158281
CNT250	tropica	1169196	Marine Sediment	Bahamas	NA	2007	59	5170212	4686	69	19	0.168976
CNT261	tropica	1288084	Marine Sediment	Bahamas	NA	2007	96	5510329	5031	69	23	0.178379
CNY012	tropica	1169197	Marine Sediment	Bahamas	26.563967, -77.890600	2010	154	5369729	4921	69	21	0.154566
CNY678	tropica	1408358	Marine Sediment	Yucatan	21.171033, -86.730200	2012	76	5107079	4639	69	18	0.158669
CNY681	tropica	1408359	Marine Sediment	Yucatan	20.324650, -87.027117	2012	56	4996884	4511	69	19	0.170842
CNS055	vitiensis	1169182	Marine Sediment	Palau	7.284867, 134.230417	2004	62	5263298	4746	70	24	0.186546
CNS801	vitiensis	1408350	Marine Sediment	Fiji	-18.713433, 178.490633	2006	39	4969155	4587	69	12	0.0986427
DSM45548	vitiensis	999544	Marine Sediment	Fiji	-18.785850, 178.552583	2006	2	5097790	4738	69	12	0.100949
