# Supplementary material for: Vertical Inheritance Facilitates Interspecies Diversification in Biosynthetic Gene Clusters and Specialized Metabolites
Source: mBio. 2021 Nov 23;12(6):e02700-21. doi: 10.1128/mBio.02700-21 (PMC8609351; doi:10.1128/mBio.02700-21)
Supplement: TABLE S2 [file mbio.02700-21-st002.xlsx]

## Sheet: Sheet1
A) Flexible Genome Composition
	Df	SumsOfSqs	F.Model	R2	Pr(>F)
Species	8	16.417	18.13	0.531	0.001
Geographic Location	10	2.584	2.28	0.084	0.001
Species:Geography	12	2.063	1.52	0.067	0.006
Residuals	87	9.847		0.319
Total	117	30.91
B) Gene Cluster Family (GCF) Composition
	Df	SumsOfSqs	F.Model	R2	Pr(>F)
Species	8	19.083	13.02	0.436	0.001
Geographic Location	10	4.874	2.66	0.111	0.001
Species:Geography	12	3.89	1.77	0.089	0.001
Residuals	87	15.942		0.364
Total	117	43.79
C) Metabolome Composition
	Df	SumsOfSqs	F.Model	R2	Pr(>F)
Species	8	59546	2.63	0.449	0.001
Geographic Location	10	36034	1.41	0.272	0.035
Species:Geography	3	11469	1.35	0.087	0.115
Residuals	9	25518		0.192
Total	29	132566
D) Targeted Analogs Composition
	Df	SumsOfSqs	F.Model	R2	Pr(>F)
Species	8	982.66	7.78	0.682	0.001
Geographic Location	10	187.15	1.32	0.13	0.152
Species:Geography	3	127.68	2.69	0.089	0.002
Residuals	9	142.06		0.099
Total	29	1439.55
