# Supplementary material for: Vertical Inheritance Facilitates Interspecies Diversification in Biosynthetic Gene Clusters and Specialized Metabolites
Source: mBio. 2021 Nov 23;12(6):e02700-21. doi: 10.1128/mBio.02700-21 (PMC8609351; doi:10.1128/mBio.02700-21)
Supplement: TABLE S3 [file mbio.02700-21-st003.xlsx]

## Sheet: Sheet1
BGC	BGC abbreviation	BGC class	MIBiG reference(s)	MIBiG reference strain(s)	core biosynthetic genes	reference CDS	annotation of core gene	reference
salinosporamide	sal	T1PKS-NRPS hybrid	BGC0000145.1	S. tropica CNB-440 (strop)	salA	strop1024	malonyl CoA-acyl carrier protein transacylase	Eustaquio et al. PNAS. 2009
			BGC0001041.1		salB	strop1023	AMP-dependent synthetase and ligase
lymphostin	lym	T1PKS-NRPS hybrid	BGC0001007.1	S. arenicola CNS-205 (sare)	lymA	sare3282	beta-ketoacyl synthase	Miyanaga et al. JACS. 2011
			BGC0001006.1	S. tropica CNB-440	lymB	sare3281	methyltransferase
lomaiviticin	lom	T2PKS	BGC0000241.1	S. tropica CNB-440	kinA (kinamycin homolog)	strop2223	beta-ketoacyl synthase	Kersten et al. CBC. 2013
			BGC0000240.1	S. pacifica	kinB (kinamycin homolog)	strop2224	beta-ketoacyl synthase
rifamycin	rif	T1PKS	BGC0000137.1	S. arenicola CNS-205	rifE	sare1250	beta-ketoacyl synthase
					rifF	sare1251	N-acetyltransferase
staurosporine	sta	Indole	BGC0000827.1	S. arenicola CNS-205	vioB (violacein homolog)	sare2330	dichlorochromopyrrolate synthase	Amos et al. PNAS. 2017
					P450	sare2331	cytochrome P450
salinichelins	slc	NRPS	BGC0001767.1	S. pacifica CNY331	slcE	CNY331_02495	AMP-dependent synthetase and ligase	Bruns et al. ISME. 2018
					slcF	CNY331_02496	mbtH-like protein
sporolide	spo	T1PKS	BGC0000150.1	S. tropica CNB-440	spoE	strop2697	beta-ketoacyl synthase	McGlinchey et al. JACS. 2008
					spoE7	strop2694	cytochrome P450
salinilactam	slm	T1PKS	BGC0000142.1	S. tropica CNB-440	slmN	strop2768	beta-ketoacyl synthase	Udwary et al. PNAS. 2007
					TetR	strop2766	TetR family transcriptional regulator
salinipostin	spt	Butyrolactone	BGC0001458.1	S. tropica CNB-440	spt8	strop4150	F420-dependent glucose-6-phosphate dehydrogenase	Amos et al. PNAS. 2017
					spt9	strop4151	gamma-butyrolactone synthase
