# Supplementary material for: Vertical Inheritance Facilitates Interspecies Diversification in Biosynthetic Gene Clusters and Specialized Metabolites
Source: mBio. 2021 Nov 23;12(6):e02700-21. doi: 10.1128/mBio.02700-21 (PMC8609351; doi:10.1128/mBio.02700-21)
Supplement: TABLE S4 [file mbio.02700-21-st004.xlsx]

## Sheet: MS_analysis
Biosynthetic gene cluster	Molecular Target	Theoretical mass of compound (m/z)					MS1 Feature Table					GNPS MS2 Network
BGC	Analogs	Chemical Formula	Theoretical [M]	Theoretical [M+2H]2+	Theoretical [M+H]	Theoretical [M+Na]	Feature ID	Observed [M+2H]2+	Observed [M+H]	Retention Time	∆ppm	Observed [M+H]	Retention Time	Dereplication
lom	lomaiviticin A	C68H80N6O24	1364.52	683.269	1365.53	1387.51	ND	ND	ND	ND	ND	1365.53	11.0455	GNPS Library
lom	lomaiviticin C	C68H82N4O24	1338.53	670.274	1339.54	1361.52	feat122	670.273	ND	11.5543	0.596771	1339.54	11.5925	GNPS Library
lom	lomaiviticin D	C69H84N4O24	1352.55	677.282	1353.56	1375.54	feat2375	677.281	ND	12.0435	1.03354	1353.55	12.0823	GNPS network
lom	lomaiviticin E	C70H86N4O24	1366.56	684.289	1367.57	1389.55	feat2837	684.289	ND	12.8688	1.1691	1367.57	12.9154	GNPS network
lym	lymphostin	C16H14N4O3	310.107	N/A	311.114	333.096	feat2330	ND	311.113	10.6823	3.82496	311.113	10.5469	GNPS Library
lym	lymphostinol	C15H14N4O3	298.107	N/A	299.114	321.096	feat3548	ND	299.113	10.4058	2.97545	299.113	10.3854	GNPS network
lym	neolymphostin A	C18H18N4O3	338.138	N/A	339.146	361.127	feat280	ND	339.145	12.2927	2.9191	339.146	12.3242	Internal Standard
lym	neolymphostin B	C17H16N4O3	324.122	N/A	325.13	347.111	feat317	ND	325.129	11.5268	1.96844	325.13	11.5494	GNPS network
lym	neolymphostin C	C19H20N4O3	352.154	N/A	353.162	375.143	feat651	ND	353.161	12.9963	2.66167	353.16	13.0299	GNPS network
lym	neolymphostinol A	C17H18N4O3	326.138	N/A	327.146	349.127	feat2498	ND	327.145	11.8688	3.33185	327.145	11.8418	GNPS network
lym	neolymphostinol B	C16H16N4O3	312.122	N/A	313.13	335.111	feat288	ND	313.13	11.0602	0.191614	313.13	11.0506	GNPS network
rif	8-desoxyrifamycin W	C35H45NO10	639.304	N/A	640.312	662.294	feat2446	ND	640.308	16.1805	6.01269	640.31	16.1759	GNPS Library
rif	rifamycin S	C37H45NO12	695.294	N/A	696.302	718.283	feat1897	ND	696.301	20.83	0.976588	696.301	20.4245	GNPS Library
rif	rifamycin S	C37H45NO12	695.294	N/A	696.302	718.283	feat1895	ND	718.283	20.833	0.83254	718.283	20.7864	GNPS Library
rif	rifamycin W	C35H45NO11	655.299	N/A	656.307	678.288	ND	ND	ND	ND	ND	656.306	14.8977	Internal Standard
sal	salinosporamide A	C15H20ClNO4	313.108	N/A	314.116	336.097	feat444	ND	314.116	16.3616	0.318354	314.115	16.2339	Internal Standard
sal	salinosporamide B	C15H21NO4	279.147	N/A	280.155	302.136	feat192	ND	280.155	15.2979	1.07084	280.154	15.2867	Internal Standard
sal	salinosporamide D	C14H19NO4	265.131	N/A	266.139	288.121	feat1777	ND	266.139	14.072	1.87872	266.138	13.9311	GNPS network
sal	salinosporamide E	C16H23NO4	293.163	N/A	294.171	316.152	feat475	ND	294.17	16.5083	1.69969	294.17	16.5396	GNPS network			`
sal	salinosporamide G	C14H19NO4	265.131	N/A	266.139	288.121	feat1812	ND	266.139	13.797	1.87872	ND	ND	manual MS1 analysis
sal	salinosporamide K	C13H17NO4	251.116	N/A	252.124	274.105	feat1203	ND	252.123	13.0122	1.18989	252.123	13.0249	GNPS network
slm	salinilactam A	C28H39NO5	469.283	N/A	470.291	492.272	feat1513	ND	470.289	14.4007	3.01941	470.289	14.4235	manual MS1 analysis
spo	sporolide A	C24H23ClO12	538.088	N/A	539.096	561.077	feat1798	ND	539.093	13.1977	4.6374	539.094	12.8363	manual MS1 analysis
spo	sporolide B	C24H23ClO12	538.088	N/A	539.096	561.077	feat1820	ND	539.095	12.2117	1.85496	539.094	12.8363	manual MS1 analysis
spt	salinipostin K	C21H37O6P	416.233	N/A	417.241	439.222	feat1727	ND	417.238	18.7956	5.94381	417.238	18.017	manual MS1 analysis
sta	7-hydroxystaurosporine	C28H26N4O4	482.195	N/A	483.203	505.185	feat1615	ND	483.202	11.5708	2.29717	483.202	12.0621	GNPS Library
sta	staurosporine	C28H26N4O3	466.2	N/A	467.208	489.19	feat169	ND	467.207	12.1904	2.11897	467.207	12.8656	Internal Standard
sta	hydroxy-7-oxostaurosporine	C28H24N4O5	496.175	N/A	497.182	519.164	feat2460	ND	497.184	13.0138	3.47961	497.183	13.0631	GNPS network

## Sheet: Strains
strainID	speciesID	location	lomBGC	lymBGC	rifBGC	salBGC	sptBGC	slcBGC	slmBGC	spoBGC	staBGC
STCNB440	S. tropica	BA	1	1	0	1	1	0	1	1	0
STCNS416	S. tropica	BA	1	1	0	1	1	0	1	1	0
STCNY681	S. tropica	YU	1	1	0	1	1	0	1	1	0
SPCNT569	S. fenicalii	FJ	1	1	0	1	0	0	0	0	0
SPCNR942	S. fenicalii	PL	1	1	0	1	0	0	0	0	0
SPCNY202	S. cortesiana	SC	1	1	0	0	1	0	0	0	1
SPCNY646	S. mooreana	RS	0	1	0	1	1	0	0	0	1
SPCNT150	S. mooreana	FJ	0	0	0	0	1	0	0	0	1
SPCNS237	S. mooreana	PL	0	1	0	1	1	0	0	0	1
SPCNT029	S. oceanensis	FJ	0	1	0	0	1	0	0	0	1
SPCNY673	S. oceanensis	MD	0	1	0	0	1	0	0	0	1
SPCNT403	S. oceanensis	FJ	0	0	0	1	1	0	0	0	1
SPCNT045	S. oceanensis	FJ	0	0	0	1	1	0	0	0	1
SPCNS996	S. oceanensis	FJ	0	0	0	1	1	0	0	0	1
SPCNY666	S. goodfellowii	MD	1	1	0	0	0	0	0	0	0
SPCNS055	S. vitiensis	PL	1	1	0	0	1	0	1	0	0
SPCNT148	S. vitiensis	FJ	1	1	0	0	0	0	0	0	0
SPCNS801	S. vitiensis	FJ	1	1	0	0	0	0	0	0	0
SPCNT609	S. pacifica	FJ	1	0	0	1	1	0	0	1	0
SPCNT133	S. pacifica	FJ	1	0	0	1	1	0	1	1	0
SPCNT084	S. pacifica	FJ	1	0	0	1	1	0	0	1	0
SPCNY331	S. pacifica	SC	1	1	0	0	1	1	0	0	0
SPCNT855	S. pacifica	HI	1	1	0	0	1	1	1	0	0
SPCNY498	S. pacifica	PV	1	1	0	0	1	1	0	0	0
SACNH643	S. arenicola	BA	0	1	1	0	1	0	0	0	1
SACNP193	S. arenicola	SC	0	1	1	1	1	0	0	0	1
SACNS848	S. arenicola	FJ	0	1	1	1	1	0	0	0	1
SACNX482	S. arenicola	PM	0	1	1	0	1	1	0	0	1
SACNH941	S. arenicola	SC	0	1	1	1	1	0	0	0	1
SACNX508	S. arenicola	PM	0	1	1	0	1	1	0	0	1
			16	23	6	16	25	5	6	6	15	TOTAL
